# Supplementary material for: A Survey on the Distribution of Ovothiol and ovoA Gene Expression in Different Tissues and Cells: A Comparative Analysis in Sea Urchins and Mussels
Source: Mar Drugs. 2022 Apr 15;20(4):268. doi: 10.3390/md20040268 (PMC9029387; doi:10.3390/md20040268)
Supplement: Supplementary file 1 [file marinedrugs-20-00268-s001.zip]

Archive with 1 entries (1 files):
- marinedrugs-1624707-supplementary.pdf
